# Supplementary material for: Docosapentaenoic Acid (DPA, 22:5n-3) Alleviates Ulcerative Colitis via Modification of Gut Microbiota and Their Metabolism
Source: Nutrients. 2022 Oct 9;14(19):4204. doi: 10.3390/nu14194204 (PMC9570819; doi:10.3390/nu14194204)
Supplement: Supplementary file 1 [file nutrients-14-04204-s001.zip]

Archive with 1 entries (1 files):
- nutrients-1942343-supplementary.pdf
